# Supplementary material for: Germ‐free and microbiota‐associated mice yield small intestinal epithelial organoids with equivalent and robust transcriptome/proteome expression phenotypes
Source: Cell Microbiol. 2020 Mar 4;22(6):e13191. doi: 10.1111/cmi.13191 (PMC7317401; doi:10.1111/cmi.13191)
Supplement: Supplementary file 4 — Figure S4 Stochastic variation overshadows low dose TNF‐induced expression changes in organoids. (a) Unsupervised hierarchical clustering analysis of the top 100 hits, as ranked by variance across all the samples, of the proteome data set including untreated (closed symbols) and TNF‐treated (5 ng/mL, 8 hr; open symbols; _T) organoid (Organoid_I‐III, hexagon symbol) samples from mice raised in SPF facility 1 (_SR, dark green), SPF facility 2 (_SE, light green) or the germ‐free facility (_GF, yellow), as well as MEFs (MEF_I‐III, blue triangle symbol) and m‐ICc12 cell (m‐ICc12_I‐III, red square symbol) samples. Correlation matrix depicts Pearson correlation values between indicated samples. (b) Principal component analysis of the proteome data set as described in (a). (c) Unsupervised hierarchical clustering analysis of the top 100 hits, as ranked by variance across all the samples, of the transcriptome data set for the samples described in (a). (d) Principal component analysis of the proteome data set as described in (c). [file CMI-22-e13191-s004.zip]

Archive with 2 entries (2 files):
- CMI_13191_FigureS4AB.eps
- CMI_13191_FigureS4CD.eps
