# Supplementary material for: Germ‐free and microbiota‐associated mice yield small intestinal epithelial organoids with equivalent and robust transcriptome/proteome expression phenotypes
Source: Cell Microbiol. 2020 Mar 4;22(6):e13191. doi: 10.1111/cmi.13191 (PMC7317401; doi:10.1111/cmi.13191)
Supplement: Supplementary file 7 — Table S1 Significant hits of proteome analysis of TNF‐treated organoids compared to untreated organoids. Differential expression cut‐offs: log2 ratio <−0.5 or >0.5 and p‐value <.05. [file CMI-22-e13191-s007.xlsx]

## Sheet: proteome_significant
gene_id	gene_name	pValue	fdr	log2 Ratio
ENSMUSG00000025225	Nfkb2	3.784e-08	0.000126	0.8538
ENSMUSG00000019834	Slc22a16	0.005833	0.9966	0.6306
ENSMUSG00000031820	Babam1	0.0464	0.9966	1.53
ENSMUSG00000070436	Serpinh1	0.04827	0.9966	1.163
ENSMUSG00000024835	Coro1b	0.002535	0.9966	-0.5986
ENSMUSG00000075402	Krt76	0.003355	0.9966	-1.723
ENSMUSG00000027520	Zdbf2	0.008595	0.9966	-2.037
ENSMUSG00000064201	Krt2	0.01611	0.9966	-0.8037
ENSMUSG00000020086	H2afy2	0.02131	0.9966	-1.567
ENSMUSG00000052632	Asap2	0.02165	0.9966	-1.037
ENSMUSG00000049932	H2afx	0.02693	0.9966	-1
ENSMUSG00000061527	Krt5	0.02902	0.9966	-0.5723
ENSMUSG00000064358	mt-Co3	0.0435	0.9966	-0.545
ENSMUSG00000063689	Hist2h2ab	0.04384	0.9966	-0.7368
ENSMUSG00000020964	Sel1l	0.04943	0.9966	-0.5253
