# Supplementary material for: Germ‐free and microbiota‐associated mice yield small intestinal epithelial organoids with equivalent and robust transcriptome/proteome expression phenotypes
Source: Cell Microbiol. 2020 Mar 4;22(6):e13191. doi: 10.1111/cmi.13191 (PMC7317401; doi:10.1111/cmi.13191)
Supplement: Supplementary file 8 — Table S2 Significant hits of transcriptome analysis of TNF‐treated organoids compared to untreated organoids. Differential expression cut‐offs: log2 ratio <−0.5 or >0.5 and p‐value <.05. [file CMI-22-e13191-s008.xlsx]

## Sheet: transcriptome_significant
Identifier	gene_name	pValue	fdr	log2 Ratio
ENSMUSG00000021025	Nfkbia	1.961e-21	2.364e-17	2.643
ENSMUSG00000039395	Mreg	7.477e-16	3.268e-12	1.444
ENSMUSG00000006519	Cyba	8.131e-16	3.268e-12	2.57
ENSMUSG00000025225	Nfkb2	2.392e-15	7.21e-12	1.776
ENSMUSG00000024164	C3	3.083e-14	7.433e-11	6.255
ENSMUSG00000037033	Clca3b	8.718e-14	1.752e-10	1.551
ENSMUSG00000019850	Tnfaip3	1.525e-12	2.626e-09	1.518
ENSMUSG00000033538	Casp4	7.892e-12	1.189e-08	1.674
ENSMUSG00000002983	Relb	1.404e-11	1.869e-08	1.476
ENSMUSG00000029810	Tmem176b	1.55e-11	1.869e-08	1.159
ENSMUSG00000029860	Zyx	5.752e-11	6.304e-08	1.12
ENSMUSG00000024308	Tapbp	1.664e-10	1.672e-07	1.097
ENSMUSG00000030017	Reg3g	4.427e-10	4.106e-07	1.837
ENSMUSG00000060802	B2m	7.698e-10	6.629e-07	0.6629
ENSMUSG00000053175	Bcl3	8.623e-10	6.706e-07	1.402
ENSMUSG00000023367	Tmem176a	9.477e-10	6.706e-07	0.9019
ENSMUSG00000020400	Tnip1	9.914e-10	6.706e-07	0.942
ENSMUSG00000042349	Ikbke	1.001e-09	6.706e-07	1.007
ENSMUSG00000037405	Icam1	1.981e-09	1.257e-06	3.407
ENSMUSG00000032359	Ctsh	2.845e-09	1.715e-06	1.224
ENSMUSG00000028654	Mycl	3.211e-09	1.844e-06	0.9469
ENSMUSG00000056313	1810011O10Rik	4.664e-09	2.556e-06	0.9572
ENSMUSG00000029334	Prkg2	5.511e-09	2.786e-06	0.8964
ENSMUSG00000037820	Tgm2	5.546e-09	2.786e-06	0.749
ENSMUSG00000016283	H2-M2	1.284e-08	6.192e-06	3.22
ENSMUSG00000041025	Iffo2	1.499e-08	6.949e-06	0.8805
ENSMUSG00000028262	Clca3a2	2.543e-08	1.134e-05	1.646
ENSMUSG00000030413	Pglyrp1	2.634e-08	1.134e-05	1.021
ENSMUSG00000018899	Irf1	3.113e-08	1.276e-05	1.359
ENSMUSG00000022575	Gsdmd	3.205e-08	1.276e-05	1.665
ENSMUSG00000079197	Psme2	3.543e-08	1.335e-05	0.647
ENSMUSG00000032000	Birc3	8.26e-08	3.018e-05	1.059
ENSMUSG00000009248	Ascl2	8.867e-08	3.144e-05	1.659
ENSMUSG00000001123	Lgals9	1.983e-07	6.831e-05	0.557
ENSMUSG00000017167	Cntnap1	2.898e-07	9.705e-05	2.121
ENSMUSG00000019320	Noxo1	2.985e-07	9.727e-05	0.9149
ENSMUSG00000038235	F11r	3.128e-07	9.925e-05	0.5615
ENSMUSG00000007659	Bcl2l1	3.287e-07	0.0001009	0.7022
ENSMUSG00000020826	Nos2	3.348e-07	0.0001009	2.637
ENSMUSG00000030681	Mvp	3.694e-07	0.0001086	0.6259
ENSMUSG00000035226	Rims4	4.072e-07	0.0001169	2.282
ENSMUSG00000030303	Far2	4.525e-07	0.0001269	0.7602
ENSMUSG00000024401	Tnf	5.562e-07	0.0001524	3.393
ENSMUSG00000022026	Olfm4	7.142e-07	0.0001913	1.818
ENSMUSG00000023044	Csad	9.11e-07	0.0002337	0.8508
ENSMUSG00000039304	Tnfsf10	9.646e-07	0.0002423	0.6533
ENSMUSG00000020422	Tns3	1.358e-06	0.0003342	0.5912
ENSMUSG00000034487	Kdelc2	1.441e-06	0.0003473	0.809
ENSMUSG00000039232	Stx11	1.498e-06	0.000354	2.314
ENSMUSG00000021998	Lcp1	2.165e-06	0.0005019	0.6725
ENSMUSG00000041895	Wipi1	2.222e-06	0.0005054	0.9529
ENSMUSG00000018648	Dusp14	2.473e-06	0.000552	1.041
ENSMUSG00000024610	Cd74	2.589e-06	0.0005675	2.452
ENSMUSG00000027359	Slc27a2	3.535e-06	0.000761	0.6323
ENSMUSG00000026166	Ccl20	3.638e-06	0.0007694	3.16
ENSMUSG00000094439	Gm21969	4.955e-06	0.00103	1.127
ENSMUSG00000020806	Rhbdf2	5.223e-06	0.001067	0.7538
ENSMUSG00000037798	Mat1a	5.551e-06	0.001097	5.456
ENSMUSG00000031722	Hp	6.309e-06	0.001227	4.945
ENSMUSG00000040128	Pnrc1	8.232e-06	0.00153	0.641
ENSMUSG00000031365	Zfp275	8.872e-06	0.001596	0.7372
ENSMUSG00000029859	Epha1	9.172e-06	0.001603	0.628
ENSMUSG00000031257	Nox1	1.022e-05	0.001736	3.741
ENSMUSG00000055447	Cd47	1.24e-05	0.002076	0.5491
ENSMUSG00000021662	Arhgef28	1.354e-05	0.002206	1.32
ENSMUSG00000026321	Tnfrsf11a	1.509e-05	0.002363	0.7921
ENSMUSG00000028191	Bcl10	1.868e-05	0.002781	0.5152
ENSMUSG00000034205	Loxl2	1.894e-05	0.002785	2.565
ENSMUSG00000013643	Lypd8	1.943e-05	0.002823	0.5518
ENSMUSG00000035929	H2-Q4	3.271e-05	0.00443	0.7935
ENSMUSG00000029093	Sorcs2	3.319e-05	0.004445	0.572
ENSMUSG00000067219	Nipal1	4.102e-05	0.005318	0.5932
ENSMUSG00000074211	Sdhaf1	4.302e-05	0.005488	0.8026
ENSMUSG00000032849	Abcc4	4.325e-05	0.005488	0.8816
ENSMUSG00000038781	Stap2	4.431e-05	0.005565	0.5554
ENSMUSG00000040964	Arhgef10l	4.532e-05	0.005633	0.748
ENSMUSG00000030895	Hpx	4.801e-05	0.005906	5.618
ENSMUSG00000002980	Bcam	4.894e-05	0.00596	0.8846
ENSMUSG00000054256	Msi1	5.142e-05	0.006199	0.9636
ENSMUSG00000026421	Csrp1	5.221e-05	0.006232	0.5291
ENSMUSG00000021277	Traf3	5.727e-05	0.006639	0.562
ENSMUSG00000022868	Ahsg	6.204e-05	0.006894	4.898
ENSMUSG00000074896	Ifit3	6.233e-05	0.006894	2.419
ENSMUSG00000047030	Spata2	8.778e-05	0.009449	0.6066
ENSMUSG00000073599	Ecscr	0.0001147	0.0119	2.717
ENSMUSG00000042129	Rassf4	0.0001331	0.0136	0.6378
ENSMUSG00000056025	Clca3a1	0.0001406	0.01424	0.7752
ENSMUSG00000031897	Psmb10	0.0001424	0.01431	0.54
ENSMUSG00000039349	C130074G19Rik	0.0001463	0.01446	0.7215
ENSMUSG00000015085	Entpd2	0.0001675	0.01616	0.6092
ENSMUSG00000055652	Klhl25	0.0001858	0.0174	0.8074
ENSMUSG00000056919	Cep162	0.0001861	0.0174	0.6066
ENSMUSG00000052512	Nav2	0.0002015	0.01854	0.5137
ENSMUSG00000062210	Tnfaip8	0.0002031	0.01855	1.015
ENSMUSG00000074195	Clca4b	0.0002148	0.01947	0.7542
ENSMUSG00000031790	Mmp15	0.0002224	0.02001	0.649
ENSMUSG00000037613	Tnfrsf23	0.0002379	0.02078	1.442
ENSMUSG00000004446	Bid	0.0002587	0.02243	0.6363
ENSMUSG00000038301	Snx10	0.000271	0.02334	0.678
ENSMUSG00000034685	Fam171a2	0.0003564	0.02923	2.072
ENSMUSG00000051439	Cd14	0.0003715	0.03026	1.222
ENSMUSG00000021062	Rab15	0.0003762	0.03044	0.759
ENSMUSG00000032554	Trf	0.0003815	0.03066	4.106
ENSMUSG00000026832	Cytip	0.0003855	0.03071	1.145
ENSMUSG00000029368	Alb	0.0003872	0.03071	4.837
ENSMUSG00000023247	Guca2a	0.000499	0.03808	0.7168
ENSMUSG00000033721	Vav3	0.0005376	0.04051	0.5233
ENSMUSG00000025780	Itih5	0.0006093	0.04535	1.018
ENSMUSG00000024411	Aqp4	0.0006488	0.04741	0.5947
ENSMUSG00000002997	Prkar2b	0.0007479	0.05396	1.964
ENSMUSG00000033819	Ppp1r16a	0.0008092	0.0573	0.6127
ENSMUSG00000027333	Smox	0.0008187	0.05739	0.6195
ENSMUSG00000057751	Megf6	0.0008312	0.05759	2.109
ENSMUSG00000044469	Tnfaip8l1	0.0008877	0.06116	0.5484
ENSMUSG00000052485	Tmem171	0.0009105	0.06237	0.8172
ENSMUSG00000040296	Ddx58	0.001067	0.07042	0.7906
ENSMUSG00000030748	Il4ra	0.001073	0.07042	0.5319
ENSMUSG00000018920	Cxcl16	0.001075	0.07042	1.298
ENSMUSG00000022587	Ly6e	0.001091	0.0707	0.5958
ENSMUSG00000068015	Lrch1	0.001153	0.07379	0.5537
ENSMUSG00000026278	Bok	0.001436	0.08719	0.8222
ENSMUSG00000046879	Irgm1	0.001673	0.09974	0.5054
ENSMUSG00000038387	Rras	0.001694	0.09974	0.6253
ENSMUSG00000029811	Aoc1	0.001742	0.1006	0.5298
ENSMUSG00000041653	Pnpla3	0.001812	0.104	1.757
ENSMUSG00000022885	St6gal1	0.002056	0.1146	0.6507
ENSMUSG00000028001	Fga	0.002923	0.1474	3.187
ENSMUSG00000045441	Gprin3	0.003042	0.1522	0.6268
ENSMUSG00000029445	Hpd	0.003198	0.1549	2.038
ENSMUSG00000032978	Guca2b	0.003225	0.1552	0.7565
ENSMUSG00000036931	Nfkbid	0.003334	0.1583	0.8465
ENSMUSG00000003617	Cp	0.003376	0.159	2.178
ENSMUSG00000021725	Parp8	0.003448	0.1605	2.009
ENSMUSG00000016382	Pls3	0.0036	0.1644	0.802
ENSMUSG00000030340	Scnn1a	0.00373	0.1672	0.9791
ENSMUSG00000000732	Icosl	0.003745	0.1672	0.6621
ENSMUSG00000010307	Tmem86a	0.003839	0.1702	0.69
ENSMUSG00000027583	Zbtb46	0.004344	0.1864	1.645
ENSMUSG00000060206	Zfp462	0.004713	0.1972	0.5985
ENSMUSG00000034855	Cxcl10	0.004744	0.1972	1.718
ENSMUSG00000020941	Map3k14	0.005074	0.2044	0.6467
ENSMUSG00000027907	S100a11	0.005496	0.2123	0.711
ENSMUSG00000024349	Tmem173	0.005557	0.2127	1.345
ENSMUSG00000042532	Golga7b	0.005906	0.2232	1.244
ENSMUSG00000029561	Oasl2	0.006137	0.2298	2.014
ENSMUSG00000037349	Nudt22	0.006325	0.2339	0.56
ENSMUSG00000030074	Gxylt2	0.006494	0.2394	1.119
ENSMUSG00000079015	Serpina1c	0.006631	0.2437	3.034
ENSMUSG00000026494	Kif26b	0.006994	0.2473	0.905
ENSMUSG00000018347	Zkscan6	0.007474	0.256	0.5684
ENSMUSG00000002985	Apoe	0.008063	0.267	1.487
ENSMUSG00000052837	Junb	0.008111	0.2679	0.6307
ENSMUSG00000063354	Slc39a4	0.008194	0.2699	0.5625
ENSMUSG00000071847	Apcdd1	0.008221	0.2701	0.6074
ENSMUSG00000050777	Tmem37	0.008727	0.2801	0.9821
ENSMUSG00000019122	Ccl9	0.008815	0.2801	0.9549
ENSMUSG00000030595	Nfkbib	0.008882	0.2803	0.503
ENSMUSG00000029101	Rgs12	0.009277	0.2866	0.5665
ENSMUSG00000080316	Spaca6	0.009717	0.2958	1.502
ENSMUSG00000005413	Hmox1	0.01067	0.3147	1.099
ENSMUSG00000061751	Kalrn	0.01069	0.3147	0.6938
ENSMUSG00000024990	Rbp4	0.01107	0.3201	2.397
ENSMUSG00000026399	Cd55	0.01174	0.3323	0.5039
ENSMUSG00000032596	Uba7	0.01217	0.3388	0.8677
ENSMUSG00000090639	Gm20425	0.01231	0.3403	0.9649
ENSMUSG00000038213	Tapbpl	0.01242	0.3419	0.5276
ENSMUSG00000041390	Mdfic	0.01295	0.3516	1.034
ENSMUSG00000026193	Fn1	0.01307	0.3533	1.309
ENSMUSG00000060402	Chst8	0.01322	0.3544	1.574
ENSMUSG00000026380	Tfcp2l1	0.01347	0.3578	0.5946
ENSMUSG00000017652	Cd40	0.01403	0.3679	1.718
ENSMUSG00000002083	Bbc3	0.01446	0.3754	0.8958
ENSMUSG00000027712	Anxa5	0.01454	0.3754	0.6169
ENSMUSG00000025212	Sfxn3	0.01468	0.3782	0.5624
ENSMUSG00000014599	Csf1	0.01604	0.3955	1.301
ENSMUSG00000049807	Arhgap23	0.01623	0.3969	1.192
ENSMUSG00000035606	Ky	0.01661	0.4013	1.737
ENSMUSG00000055172	C1ra	0.01754	0.4098	1.559
ENSMUSG00000051022	Hs3st1	0.01801	0.4141	0.5559
ENSMUSG00000029380	Cxcl1	0.01841	0.4166	1.232
ENSMUSG00000020462	Cfap36	0.01876	0.417	0.5473
ENSMUSG00000021257	Angel1	0.01892	0.417	0.6013
ENSMUSG00000036390	Gadd45a	0.01933	0.417	0.5038
ENSMUSG00000044626	Liph	0.01935	0.417	0.5213
ENSMUSG00000024042	Sik1	0.01954	0.417	0.7569
ENSMUSG00000027358	Bmp2	0.01979	0.4179	0.7226
ENSMUSG00000027995	Tlr2	0.01985	0.4179	1.781
ENSMUSG00000037921	Ddx60	0.01995	0.419	1.663
ENSMUSG00000076441	Ass1	0.0203	0.4203	1.728
ENSMUSG00000005681	Apoa2	0.02039	0.4203	1.997
ENSMUSG00000026676	Ccdc3	0.02093	0.4251	1.119
ENSMUSG00000021373	Cap2	0.02095	0.4251	2.278
ENSMUSG00000017211	Gsdma2	0.02098	0.4251	1.827
ENSMUSG00000068452	Duox2	0.02157	0.4257	0.8692
ENSMUSG00000029449	Rhof	0.02163	0.4257	0.8374
ENSMUSG00000024018	Ccdc167	0.02207	0.4258	0.5658
ENSMUSG00000033540	Idua	0.023	0.4328	0.5686
ENSMUSG00000030409	Dmpk	0.02376	0.4387	0.8308
ENSMUSG00000036052	Dnajb5	0.02407	0.4409	0.5602
ENSMUSG00000023947	Nfkbie	0.0243	0.4421	1.107
ENSMUSG00000000276	Dgke	0.02468	0.4429	0.6062
ENSMUSG00000023186	Vwa5a	0.02486	0.4441	0.547
ENSMUSG00000019737	Syne4	0.02491	0.4441	1.126
ENSMUSG00000026715	Serpinc1	0.02579	0.4484	2.308
ENSMUSG00000051314	Ffar2	0.02611	0.4504	1.202
ENSMUSG00000053192	Mllt11	0.02646	0.4525	0.5508
ENSMUSG00000019832	Rab32	0.02717	0.4574	0.6673
ENSMUSG00000034701	Neurod1	0.02764	0.4615	0.6651
ENSMUSG00000016262	Sertad4	0.0279	0.4625	1.275
ENSMUSG00000021509	Slc25a48	0.02821	0.4628	1.056
ENSMUSG00000015396	Cd83	0.02865	0.4666	0.8742
ENSMUSG00000011832	Evi5l	0.02869	0.4666	0.8083
ENSMUSG00000069581	Tspear	0.02875	0.4666	1.686
ENSMUSG00000031292	Cdkl5	0.02916	0.4687	0.6742
ENSMUSG00000032717	Mdfi	0.03046	0.4824	1.494
ENSMUSG00000044337	Ackr3	0.0307	0.4832	1.622
ENSMUSG00000041849	Card6	0.03113	0.4862	0.5137
ENSMUSG00000039328	Rnf122	0.03151	0.4877	1.13
ENSMUSG00000016206	H2-M3	0.03178	0.489	1.425
ENSMUSG00000040026	Saa3	0.03212	0.4896	1.706
ENSMUSG00000047501	Cldn4	0.03353	0.4996	0.6282
ENSMUSG00000036036	Zfp57	0.03413	0.5036	1.469
ENSMUSG00000020654	Adcy3	0.03599	0.5135	1.316
ENSMUSG00000044991	1110034G24Rik	0.03674	0.5182	0.868
ENSMUSG00000043424	Eif3j2	0.03809	0.5266	0.9233
ENSMUSG00000024778	Fas	0.03811	0.5266	0.8207
ENSMUSG00000025743	Sdc3	0.03864	0.5299	1.351
ENSMUSG00000040329	Il7	0.03873	0.5299	1.159
ENSMUSG00000023009	Nckap5l	0.03884	0.5299	1.094
ENSMUSG00000070407	Hs3st3b1	0.03886	0.5299	0.5216
ENSMUSG00000018411	Mapt	0.042	0.5435	0.9817
ENSMUSG00000061762	Tac1	0.04214	0.5435	0.7987
ENSMUSG00000054598	9130230L23Rik	0.04227	0.5438	1.382
ENSMUSG00000037001	Zfp39	0.04321	0.5475	0.7912
ENSMUSG00000001946	Esam	0.04418	0.5535	0.8953
ENSMUSG00000026200	Glb1l	0.04493	0.5589	0.9997
ENSMUSG00000033022	Cdo1	0.04518	0.5595	0.5758
ENSMUSG00000046694	Fam46b	0.04615	0.5635	1.178
ENSMUSG00000026712	Mrc1	0.04617	0.5635	1.161
ENSMUSG00000009378	Slc16a12	0.0466	0.5635	0.8853
ENSMUSG00000049690	Nckap5	0.04696	0.5656	0.6614
ENSMUSG00000003505	Psg18	0.04764	0.5716	1.631
ENSMUSG00000071178	Serpina1b	0.0489	0.5718	1.158
ENSMUSG00000048232	Fbxo10	0.04894	0.5718	1.085
ENSMUSG00000017405	Nek8	0.04977	0.5727	0.7558
ENSMUSG00000026784	Pdss1	3.28e-08	1.276e-05	-0.5979
ENSMUSG00000047517	Dmbt1	2.478e-05	0.003514	-1.464
ENSMUSG00000024900	Cpt1a	2.632e-05	0.00369	-0.5603
ENSMUSG00000052496	Pkdrej	3.09e-05	0.004234	-1.493
ENSMUSG00000006642	Tcf23	0.0002369	0.02078	-0.708
ENSMUSG00000090626	Tex9	0.0003116	0.02627	-0.7758
ENSMUSG00000041886	Macc1	0.0003305	0.02748	-0.5181
ENSMUSG00000043252	Tmem64	0.0006417	0.04717	-0.6349
ENSMUSG00000020838	Slc6a4	0.001683	0.09974	-0.542
ENSMUSG00000043639	Rbm20	0.001828	0.1044	-1.067
ENSMUSG00000050379	2006-09-01	0.002166	0.1183	-0.7066
ENSMUSG00000047221	Fam185a	0.002172	0.1183	-0.5033
ENSMUSG00000043587	Pxylp1	0.002943	0.1478	-0.5052
ENSMUSG00000015533	Itga2	0.003084	0.1536	-0.5656
ENSMUSG00000032313	AI118078	0.003277	0.1562	-0.6357
ENSMUSG00000021223	Papln	0.003492	0.1616	-0.5441
ENSMUSG00000053783	1700016K19Rik	0.003621	0.1647	-1.695
ENSMUSG00000029335	Bmp3	0.004997	0.2022	-0.534
ENSMUSG00000052373	Mpp3	0.004997	0.2022	-0.524
ENSMUSG00000006641	Slc5a6	0.00533	0.2107	-0.5012
ENSMUSG00000021589	Rhobtb3	0.005398	0.2111	-0.6485
ENSMUSG00000042213	Zfand4	0.005436	0.2114	-1.76
ENSMUSG00000025348	Itga7	0.006772	0.2444	-1.627
ENSMUSG00000037681	Esyt3	0.009232	0.2863	-1.399
ENSMUSG00000030513	Pcsk6	0.009389	0.2883	-0.6695
ENSMUSG00000031919	Tmed6	0.009672	0.2952	-0.6136
ENSMUSG00000036231	Agr3	0.01056	0.3137	-1.216
ENSMUSG00000005677	Nr1i3	0.01075	0.3147	-0.6804
ENSMUSG00000030124	Lag3	0.01078	0.3148	-1.368
ENSMUSG00000025464	Paox	0.01112	0.3206	-0.5384
ENSMUSG00000048186	Bend7	0.01264	0.3463	-0.6381
ENSMUSG00000030491	Tdrd12	0.01452	0.3754	-1.575
ENSMUSG00000042367	Gjb3	0.01558	0.3896	-0.5446
ENSMUSG00000026389	Steap3	0.01592	0.3945	-0.5848
ENSMUSG00000079588	Tmem182	0.01622	0.3969	-0.8281
ENSMUSG00000032315	Cyp1a1	0.01649	0.4	-0.6433
ENSMUSG00000019124	Scrn1	0.01715	0.4066	-1.13
ENSMUSG00000019975	Ikbip	0.01788	0.4137	-0.9574
ENSMUSG00000037279	Ovol2	0.01856	0.4166	-0.7376
ENSMUSG00000002799	Jag2	0.01905	0.417	-0.5158
ENSMUSG00000070287	Slc35g2	0.01916	0.417	-1.429
ENSMUSG00000004328	Hif3a	0.0196	0.4175	-0.5978
ENSMUSG00000059493	Nhs	0.02047	0.4205	-1.081
ENSMUSG00000069713	4933406P04Rik	0.02203	0.4258	-1.352
ENSMUSG00000021684	Pde8b	0.02224	0.4277	-0.7249
ENSMUSG00000044067	Gpr22	0.0224	0.4287	-1.689
ENSMUSG00000034472	Rasd2	0.02278	0.4328	-1.121
ENSMUSG00000024805	Pcgf5	0.0232	0.4357	-0.5576
ENSMUSG00000001062	Vps9d1	0.02352	0.4373	-0.5527
ENSMUSG00000022696	Sidt1	0.02369	0.4382	-0.7596
ENSMUSG00000096910	Zfp955b	0.02405	0.4409	-0.6451
ENSMUSG00000047990	C2cd4a	0.02463	0.4429	-1.423
ENSMUSG00000021752	Kctd6	0.027	0.4565	-0.5354
ENSMUSG00000018239	Zcchc10	0.02754	0.4613	-0.8145
ENSMUSG00000048279	Sacs	0.02804	0.4625	-1.019
ENSMUSG00000024770	Lipn	0.03053	0.4824	-1.484
ENSMUSG00000014602	Kif1a	0.0314	0.4877	-1.165
ENSMUSG00000027420	Bfsp1	0.03421	0.5036	-0.8975
ENSMUSG00000018340	Anxa6	0.0358	0.5126	-0.7861
ENSMUSG00000051721	BC068281	0.03711	0.5206	-0.8884
ENSMUSG00000030498	Gas2	0.03835	0.5272	-0.5654
ENSMUSG00000058773	Hist1h1b	0.03957	0.5329	-1.12
ENSMUSG00000020658	Efr3b	0.0399	0.5341	-0.5802
ENSMUSG00000004558	Ndrg2	0.04084	0.5369	-0.524
ENSMUSG00000075033	Nxpe3	0.04114	0.5385	-1.163
ENSMUSG00000018486	Wnt9b	0.0425	0.5451	-1.268
ENSMUSG00000036430	Tbcc	0.04314	0.5475	-0.517
ENSMUSG00000028541	B4galt2	0.04386	0.5519	-1.137
ENSMUSG00000035678	Tnfsf9	0.04835	0.5718	-0.9066
ENSMUSG00000004654	Ghrhr	0.04856	0.5718	-1.401
ENSMUSG00000104043	Gm6525	0.04987	0.5727	-1.045
