# Supplementary material for: Germ‐free and microbiota‐associated mice yield small intestinal epithelial organoids with equivalent and robust transcriptome/proteome expression phenotypes
Source: Cell Microbiol. 2020 Mar 4;22(6):e13191. doi: 10.1111/cmi.13191 (PMC7317401; doi:10.1111/cmi.13191)
Supplement: Supplementary file 9 — Table S3 List of hits for Component 1 and 2 shown in Figure 4 and S5. [file CMI-22-e13191-s009.xlsx]

## Sheet: Sheet1
Component 1	Component 2
Capn2	Coa3
Myg1	Eml2
Lgasl1	Rdh11
Bcat1	Selenbp1
Pycard	Krt18
Ena	Q8R164
Ankrd1	Hs6st1
Dusp14	Sigirr
Dmwd	Map3k21
Il7	Pdlim1
Amotl2
Evc2
Wwtr1-202
Trim35
